# Supplementary material for: A trailing ribosome speeds up RNA polymerase at the expense of transcript fidelity via force and allostery
Source: Cell. Author manuscript; Available in PMC 2023 Apr 27. (PMC10135430; doi:10.1016/j.cell.2023.02.008)
Supplement: 11 — Table S1: Reaction mix for the −coupling and the +coupling reactions in pyrL transcription, fidelity assay and optical tweezers experiments, related to STAR Methods. [file NIHMS1881320-supplement-11.xlsx]

## Sheet: S1A
Table S1A. Amino acid stock
S/N	Amino Acid	[Stock]	Volume required to make 10 ml of 2 mM amino acid stock	Comments
1	Alanine	100 mM	200 µl	Prepared with distilled water
2	Arginine	100 mM	200 µl	Prepared with distilled water
3	Asparagine	100 mM	200 µl	Prepared with distilled water
4	Aspartate	80 mM	250 µl	Prepared with 0.1 M KOH, pH 8.0
5	Cysteine	100 mM	200 µl	Prepared with distilled water + 10 mM β-mercaptoethanol
6	Glutamine	100 mM	200 µl	Prepared with distilled water
7	Glutamate	100 mM	200 µl	Prepared with 0.1 M KOH, pH 8.0
8	Glycine	100 mM	200 µl	Prepared with distilled water
9	Histidine	100 mM	200 µl	Prepared with distilled water
10	Isoleucine	100 mM	200 µl	Prepared with distilled water
11	Leucine	100 mM	200 µl	Prepared with distilled water
12	Lysine	100 mM	200 µl	Prepared with distilled water
13	Methionine	100 mM	200 µl	Prepared with distilled water + 10 mM β-mercaptoethanol
14	Phenylalanine	100 mM	200 µl	Prepared with distilled water
15	Proline	100 mM	200 µl	Prepared with distilled water
16	Serine	100 mM	200 µl	Prepared with distilled water
17	Threonine	100 mM	200 µl	Prepared with distilled water
18	Tryptophan	30 mM	666.7 µl	Prepared with distilled water
19	Tyrosine	4 mM	5000 µl	Prepared with distilled water
20	Valine	100 mM	200 µl	Prepared with distilled water
21	Distilled water	NA	683.3 µl	NA

## Sheet: S1B
Table S1B. Translation-transcription reaction mix for bulk coupling experiments
S/N	Components	Final concentration in 52 µl	Volume added	Comments
1	Polymix buffer with rNTPs (2.5X)	1X	20.8 µl	See Table S1C
2	Factor Mix (10X); 100X stock diluted in Factor Mix dilution buffer	1X	5.2 µl	See Tables S1D and S1E
3	rNTPs Start Mix (10X)	1X	5.2 µl (Initiate reaction)	See Table S1F
4	Distilled water	NA	20.8 µl

## Sheet: S1C
Table S1C. Polymix buffer with rNTPs (2.5X) for bulk coupling experiments
S/N	Components	Final Concentrations
1	rATP	5 mM
2	rGTP	5 mM
3	Uncharged total tRNA from MRE600	162 µM
4	Total Amino acids	300 µM
5	Creatine phosphate	30 mM
6	HEPES (pH 7.5)	50 mM
7	Potassium Chloride	237.5 mM
8	Magnesium acetate	22.5 mM
9	Ammonium Chloride	12.5 mM
10	Calcium chloride	1.25 mM
11	Spermidine	2.5 mM
12	Putrescine	20 mM
13	DTT	2.5 mM

## Sheet: S1D
Table S1D. Factor mix (100X) for bulk coupling experiments
S/N	Components	Final Concentrations
1	Alanyl-tRNA synthetase	4 µM
2	Arginyl-tRNA synthetase	5 µM
3	Asparaginyl-tRNA synthetase	2 µM
4	Aspartyl-tRNA synthetase	3 µM
5	Cysteinyl-tRNA synthetase	5 µM
6	Glutaminyl-tRNA synthetase	0.6 µM
7	Glutamyl-tRNA synthetase	1.5 µM
8	Glycyl-tRNA synthetase	10 µM
9	Histidyl-tRNA synthetase	2 µM
10	Isoleucyl-tRNA synthetase	2 µM
11	Leucyl-tRNA synthetase	5 µM
12	Lysyl-tRNA synthetase	1.1 µM
13	Methionyl-tRNA synthetase	0.5 µM
14	Phenylalanyl-tRNA synthetase	8 µM
15	Prolyl-tRNA synthetase	6 µM
16	Seryl-tRNA synthetase	0.75 µM
17	Threonyl-tRNA synthetase	7.5 µM
18	Tryptophanyl-tRNA synthetase	1 µM
19	Tyrosyl-tRNA synthetase	2 µM
20	Valyl-tRNA synthetase	1 µM
21	Elongation factor G (EF-G)	100 µM
22	Elongation factor Tu (EF-Tu)	200 µM
23	Elongation factor Ts (EF-Ts)	20 µM
24	Creatine kinase	40 µg/ml
25	Myokinase	30 µg/ml
26	Nucleotide diphosphate kinase	11 µg/ml (~0.7 µM)
27	Pyrophosphatase	10 µg/ml

## Sheet: S1E
Table S1E. Factor mix dilution buffer for bulk coupling experiments
S/N	Components	Final Concentrations
1	Elongation factor G (EF-G)	100 µM
2	Elongation factor Tu (EF-Tu)	200 µM
3	Elongation factor Ts (EF-Ts)	20 µM
4	Creatine kinase	40 µg/ml
5	Myokinase	30 µg/ml
6	Nucleotide diphosphate kinase	11 µg/ml (~0.7 µM)
7	Pyrophosphatase	10 µg/ml
8	Magnesium acetate	5 mM

## Sheet: S1F
Table S1F. rNTPs start mix (10X) for bulk coupling experiments
S/N	Components	Final concentrations
1	rCTP	20 mM
2	rUTP	50 µM
3	Magnesium acetate	20 mM

## Sheet: S1G
Table S1G. Coupling reaction mix for optical tweezers experiments
S/N	Components	Final concentration in 360 µl	Volume added
1	Polymix buffer with rNTPs (2.5X)	See Table S1H	144 µl
2	Factor Mix (200X)	See Table S1I	1.8 µl
3	Translation Mix (80X)	See Table S1J	4.5 µl
4	Regeneration Mix (100X)	See Table S1K	3.6 µl
5	Pyranose oxidase	8.7 µM (~0.3 U; ~9 x 10−4 U/µl)	3.6 µl 866.2 µM (0.09 U/µl)
6	Catalase	~0.04 mg/ml	0.6 µl 25 mg/ml catalase
7	RNaseOUT™	~0.2 U/µl	1.8 µl 40 U/µl stock
8	Glucose	50 mM	9 µl 2 M Glucose
9	Nucleotide diphosphate kinase	2.7 µM	1 µl 962.5 µM stock
10	Ascorbic acid	12.5 mM	3.6 µl 1.25 M ascorbic acid (100X stock)
11	Trolox	2 mM	180 µl 4 mM stock
12	Distilled water	NA	6.5 µl

## Sheet: S1H
Table S1H. Polymix buffer with rNTPs (2.5X) for optical tweezers experiments
S/N	Components	Final concentrations
1	rATP	2.5 mM
2	rGTP	2.5 mM
3	rCTP	2.5 mM
4	rUTP	12.5 µM
5	Pre-charged total tRNA from MRE600	~50 µM
6	Total Amino acids	100 µM
7	Creatine phosphate	30 mM
8	HEPES (pH 8.2)	125 mM
9	Potassium Chloride	237.5 mM
10	Magnesium acetate	200125 µM
11	Ammonium Chloride	12.5 mM
12	Calcium chloride	1.25 mM
13	Spermidine	2.5 mM
14	Putrescine	20 mM
15	DTT	2.5 mM

## Sheet: S1I
Table S1I. Factor mix (200X) for optical tweezers experiments
S/N	Components	Final Concentrations
1	Alanyl-tRNA synthetase	8 µM
2	Arginyl-tRNA synthetase	10 µM
3	Asparaginyl-tRNA synthetase	4 µM
4	Aspartyl-tRNA synthetase	6 µM
5	Cysteinyl-tRNA synthetase	10 µM
6	Glutaminyl-tRNA synthetase	1.2 µM
7	Glutamyl-tRNA synthetase	3.0 µM
8	Glycyl-tRNA synthetase	20 µM
9	Histidyl-tRNA synthetase	4 µM
10	Isoleucyl-tRNA synthetase	4 µM
11	Leucyl-tRNA synthetase	10 µM
12	Lysyl-tRNA synthetase	2.2 µM
13	Methionyl-tRNA synthetase	1.0 µM
14	Phenylalanyl-tRNA synthetase	16 µM
15	Prolyl-tRNA synthetase	12 µM
16	Seryl-tRNA synthetase	1.5 µM
17	Threonyl-tRNA synthetase	15 µM
18	Tryptophanyl-tRNA synthetase	2 µM
19	Tyrosyl-tRNA synthetase	4 µM
20	Valyl-tRNA synthetase	2 µM

## Sheet: S1J
Table S1J. Translation mix (80X) for optical tweezers experiments
S/N	Components	Final Concentrations
1	Elongation factor G (EF-G)	400 µM
2	Elongation factor Tu (EF-Tu)	400 µM
3	Elongation factor Ts (EF-Ts)	160 µM

[truncated: 5 more sheets: S1K, S1L, S1M, S1N, S1O]
