# Supplementary material for: A trailing ribosome speeds up RNA polymerase at the expense of transcript fidelity via force and allostery
Source: Cell. Author manuscript; Available in PMC 2023 Apr 27. (PMC10135430; doi:10.1016/j.cell.2023.02.008)
Supplement: 12 — Table S2: Transcription kinetic parameters from bulk and single molecule optical tweezers experiments, related to Figures 2 and 3. [file NIHMS1881320-supplement-12.xlsx]

## Sheet: S2A
Table S2A. Transcription pausing kinetics of neutravidin magnetic beads-immobilized biotinylated RNAP along pyrL (mean ± S.D.; n ≥ 3)
Biotinylated RNAP
	−coupling (without amino acids)			+coupling (with amino acids)
	Pause Efficiency (E, %)	Apparent pause duration (τapp , min)	Apparent pause half-life (min)	Pause Efficiency (E, %)	Apparent pause duration (τapp , min)	Apparent pause half-life (min)
P1 (Slow)	35.9 ± 3.6	2.1 ± 0.3	1.4 ± 0.2	20.3 ± 3.7	1.7 ± 0.1	1.2 ± 0.1
P1 (Sluggish)	6.8 ± 1.6	9.1 ± 0.8	6.3 ± 0.5	2.9 ± 0.4	11.0 ± 1.7	7.6 ± 1.2
P1 (Slow + Sluggish)	42.7 ± 3.2	NA	NA	23.2 ± 3.7	NA	NA
HP	51.0 ± 3.4	6.7 ± 0.5	4.6 ± 0.3	25.6 ± 2.2	7.8 ± 0.4	5.4 ± 0.3
	+coupling, +Tetracycline			+coupling, +Fusidic acid
	Pause Efficiency (E, %)	Apparent pause duration (τapp , min)	Apparent pause half-life (min)	Pause Efficiency (E, %)	Apparent pause duration (τapp , min)	Apparent pause half-life (min)
P1 (Slow)	28.7 ± 6.5	1.6 ± 0.2	1.1 ± 0.1	29.4 ± 9.0	1.7 ± 0.4	1.2 ± 0.3
P1 (Sluggish)	4.9 ± 1.2	8.9 ± 1.1	6.2 ± 0.8	5.3 ± 2.0	9.2 ± 0.7	6.3 ± 0.5
P1 (Slow + Sluggish)	33.7 ± 6.4	NA	NA	34.7 ± 8.7	NA	NA
HP	48.2 ± 4.0	6.3 ± 0.3	4.3 ± 0.2	49.4 ± 12.3	6.3 ± 0.4	4.4 ± 0.3

## Sheet: S2B
Table S2B. Transcription pausing kinetics of RNAP immobilized on protein G magnetic beads by anti-α antibody along pyrL (mean ± S.D.; n ≥ 3)
RNAP, anti-α antibody
	−coupling (without amino acids)			+coupling (with amino acids)
	Pause Efficiency (E, %)	Apparent pause duration (τapp , min)	Apparent pause half-life (min)	Pause Efficiency (E, %)	Apparent pause duration (τapp , min)	Apparent pause half-life (min)
P1 (Slow)	26.3 ± 5.6	2.9 ± 0.7	2.0 ± 0.5	17.5 ± 3.5	2.8 ± 0.5	1.9 ± 0.4
P1 (Sluggish)	15.1 ± 1.4	30.9 ± 16.6	21.4 ± 11.5	10.5 ± 1.5	30.3 ± 6.0	21.0 ± 4.1
P1 (Slow + Sluggish)	41.4 ± 5.4	NA	NA	28.0 ± 3.2	NA	NA
HP	39.8 ± 1.7	6.6 ± 0.1	4.6 ± 0.1	25.2 ± 2.0	7.8 ± 0.2	5.4 ± 0.1
	+coupling, +Tetracycline			+coupling, +Cycloheximide
	Pause Efficiency (E, %)	Apparent pause duration (τapp , min)	Apparent pause half-life (min)	Pause Efficiency (E, %)	Apparent pause duration (τapp , min)	Apparent pause half-life (min)
P1 (Slow)	26.5 ± 5.7	3.3 ± 0.2	2.3 ± 0.1	18.5 ± 1.8	3.0 ± 0.6	2.1 ± 0.4
P1 (Sluggish)	16.5 ± 1.4	26.3 ± 3.0	18.2 ± 2.1	10.4 ± 1.7	32.7 ± 8.0	22.7 ± 5.6
	43.0 ± 5.5	NA	NA	28.9 ± 0.6	NA	NA
HP	50.7 ± 6.5	6.5 ± 0.1	4.5 ± 0.0	27.4 ± 1.5	7.0 ± 0.2	4.9 ± 0.1
	+coupling, +Chloramphenicol			+coupling, +Fusidic acid
	Pause Efficiency (E, %)	Apparent pause duration (τapp , min)	Apparent pause half-life (min)	Pause Efficiency (E, %)	Apparent pause duration (τapp , min)	Apparent pause half-life (min)
P1 (Slow)	19.5 ± 3.8	3.3 ± 0.1	2.3 ± 0.1	18.8 ± 6.7	3.5 ± 0.2	2.4 ± 0.1
P1 (Sluggish)	11.2 ± 1.6	29.3 ± 6.0	20.3 ± 4.2	13.3 ± 2.9	24.3 ± 3.4	16.8 ± 2.4
	30.7 ± 3.4	NA	NA	32.2 ± 6.1	NA	NA
HP	37.8 ± 6.9	6.9 ± 0.2	4.8 ± 0.1	43.0 ± 5.3	6.4 ± 0.4	4.4 ± 0.3

## Sheet: S2C
Table S2C. Transcription kinetics along pyrL in optical tweezers
		Transcription kinetics determined from single molecule optical tweezers experiments		P1 pause kinetics determined from single molecule optical tweezers experiments
	Reactions	Pause free velocity (nts−1)	SEM (nts−1)	Pause Efficiency (%)	Pause duration (min)
Opposing force	−coupling, 5 µM rUTP	7.5	3.6	54	2.85
	+coupling, 5 µM rUTP	13.5	1.7	29	0.76
	−coupling, 1 mM rUTP	21.3	0.6	22	0.33
Assisting force	−coupling, 5 µM rUTP	10.4	0.5	23	6.29
	+coupling, 5 µM rUTP	11.5	1.1	18	1.91
All reactions include 1 mM each of rATP, rGTP, rCTP and 5 µM rUTP.
