# Supplementary material for: A trailing ribosome speeds up RNA polymerase at the expense of transcript fidelity via force and allostery
Source: Cell. Author manuscript; Available in PMC 2023 Apr 27. (PMC10135430; doi:10.1016/j.cell.2023.02.008)
Supplement: 13 — Table S3: Cryo-EM data collection, refinement, and validation statistics, related to Figure 6 and Data S1. [file NIHMS1881320-supplement-13.xlsx]

## Sheet: TableS3A.CryoEM DataCollection 
Table S3A. Cryo-EM data collection, refinement and validation Statistics
Data collection
Microscope	Talos Arctica
Voltage (kV)	200
Detector	Gatan K3
Acquisition mode	Super-resolution
Physical Pixel Size (Å)	1.447
Defocus range (µm)	̶ 1.0 to ̶ 2.5
Total electron exposure (e ̶ Å-2)	50
	Free Elongation Complex Transcription-Translation Complex (TTC)
	RNAPFree (EMD-29212 PDB 8FIX)	RNAPTTC (EMD-29213 PDB 8FIY)	70S RibosomeTTC (EMD-29214 PDB 8FIZ)
Reconstruction
Initial particles images (no.)	1941400	1250604	1250604
Final particles images (no.)	118450	18629	18629
Global Resolution (Å)	3.9	7.3	3.8
FSC threshold	0.143	0.143	0.143
Map sharpening B-factor (Å2)	̶ 50	̶ 150	̶ 25
Model Composition
Non-hydrogen atoms	25943	25318	146137
Protein residues	3185	3112	5949
RNA bases	11	9	4643
DNA bases	38	38	-
Ligands (Zn+2/Mg+2)	2/1	2/1	-
Root Mean Square (RMS) Deviations
Bond lengths (Å)	0.003	0.004	0.003
Bond angle (°)	0.709	0.841	0.62
B-factors (Å2)
Protein	89.99	448.75	67.41
Nucleotide	146.41	417.31	33.28
Ramachandran Plot
Favored (%)	87.06	91.54	95.21
Allowed (%)	12.78	8.23	4.38
Outliers (%)	0.16	0.23	0.41
MolProbity
Clash score	13.9	16.94	14.99
Rotamer outliers (%)	0.07	0.04	0.84
Overall score	2.27	2.23	2.01

## Sheet: TableS3B.RNAP-FreevsRNAP-TTC
	Table S3B. Comparision of RNAPFree, RNAPTTC and RNAP6ALH
	RNAPTTC vs. RNAP Free		RMS Deviation(Å) (# α-carbons aligned)		Angle of rotation (°) (relative to core module)
	Core Module (residues 1071-1235)		1.7 (165)		_
	Swivel Module (residues 1-499 and 800-1407)		4.7 (1036)		̶ 2.3°
	β'clamp (residues 1-499)	β'SI3 (residues 800-1407)	3.7 (484)	5.4 (552)	̶ 2.6°	̶ 3.6°
	RNAPFree|RNAPTTC vs. RNAP6ALH		RMS Deviation(Å) (# α-carbons aligned)		Angle of rotation (°) (relative to core module)
	Core Module (residues 1071-1235)		0.8|1.9 (158)|(162)		_
	Swivel Module (residues 1-499 and 800-1407)		1.2|2.4 (910)|(1002)		+1.5° | ̶ 1.7°
	β'clamp (residues 1-499)	β'SI3 (residues 800-1407)	1.1|2.2 (465)|(463)	1.6|2.4 (509)|(536)	+1.4°| ̶ 2.1°	+1.8°| ̶ 2.8°
