# Supplementary material for: A trailing ribosome speeds up RNA polymerase at the expense of transcript fidelity via force and allostery
Source: Cell. Author manuscript; Available in PMC 2023 Apr 27. (PMC10135430; doi:10.1016/j.cell.2023.02.008)
Supplement: 14 — Table S4: Oligonucleotides, related to STAR Methods and Key Resources Table. [file NIHMS1881320-supplement-14.xlsx]

## Sheet: S4
Table S4. Catalog of Oligonucleotides
DNA oligonucleotides
S/N	Sequences	Source	Identifier	Descriptions
1	5′-TAATACGACTCACTATAGGG-3′	IDT	Labstock: CBD27	Short non-template strand containing T7 consensus sequence that anneals to template DNA for in vitro transcription
2	5′-AmMC6-CGTGTTCACAGCGGACCTTGA-3′ (AmMC6: Amino modifier with 6 carbon spacers)	IDT	Labstock: CBD139	Complementary to CBD140. Attaches to carboxyl polystyrene beads using EDC as CBD139/CBD140 duplex to form oligo-beads.
3	5′-pCGATTCAAGGTCCGCTGTGAACACG-3′ (p: phosphate)	IDT	Labstock: CBD140	Complementary to CBD139. Attaches to carboxyl polystyrene beads using EDC as CBD139/CBD140 duplex to form oligo-beads.
4	5′-GCGGATATCGTGAGACCCGCTTCAGGCAGAACTCCGG-3′	IDT	Labstock: CBD141	Forward primer to amplify DNA handles with reverse primers CBD202, CBD357 or CBD360 using Lambda Phage DNA as template for optical tweezers experiments.
5	5′-mUmGTCCGGCAATTCAGTTTAGTAGATCTTTTGTATACCATTTTTTACCTCCTTATTTTTTCCCTATAGTGAGTCGTATTA-3′ (m: 2′-O methyl)	IDT	Labstock: CBD152	Annealed to CBD27 forming the transcription template to synthesize RNA (CBR27/152) for bubble assembly.
6	5′-GTCCAGCTGGTCTCAGACATTTTGTCTTACCGCGTC-3′	IDT	Labstock: CBD171	Forward primer to amplify DNA handles with reverse primers CBD335 or CBD358 using pUC19-pyrL-TC4 as template for optical tweezers experiments.
7	5′-Biotin-TATCCTGCATCAGTTCACCACCTGTTC-3′	IDT	Labstock: CBD202	Reverse primer carrying a 5' biotin to amplify DNA handle with forward primer CBD141 using lambda phage DNA as template for both assisting and opposing force geometries in optical tweezers experiments.
8	5′-GCGAATTCATCGTGAGACCGGTGGCCTGAACGAACAGTTCAC-3′	IDT	Labstock: CBD335	Reverse primer to amplify DNA handle with forward primer CBD171 using pUC19-pyrL-TC4 as template for optical tweezers experiments.
9	5′-ATGAGTATAATGCCGGACAATCTGTAGAGAGGATGTTAGCCGGGAGGATGTTATGGTTCAGTGTGTTC-3′	IDT	Labstock: CBD340	Non-template strand complementary to template strand CBD362 for bubble assembly.
10	5′-pCAGCCAACAACAACAACAACAACAACAACAACAAATGAGTATAATGCCGGACAATCTGTAGAGAGGATGTTAGCCGGGAGGATGTTATGGTTCAGTGTGTTC-3′ (p: phosphate)	IDT	Labstock: CBD355	Non-template strand complementary to template strand CBD356 for bubble assembly.
11	5′-pTGTCGAACACACTGAACCATAACATCCTCCCGGCTAACATCCTCTCTACAGATTGTCCGGCATTATACTCATTTGTTGTTGTTGTTGTTGTTGTTGTTGTTG-3′ (p: phosphate)	IDT	Labstock: CBD356	Template strand complementary to non-template strand CBD355 for bubble assembly.
12	5′-CACATCCGGTCTCTGCTGTATCCTGCATCAGTTCACCACCTGTTC-3′	IDT	Labstock: CBD357	Reverse primer to amplify DNA handle with forward primer CBD141 using lambda phage DNA as template for optical tweezers experiments in assisting force geometry.
13	5′-GGTGGCCTGAACGAACAGTTCAC-3′	IDT	Labstock: CBD358	Reverse primer to amplify DNA handle with forward primer CBD171 using pUC19-pyrL-TC4 as template for optical tweezers experiments.
14	5′-ATACCATTTTTTACCTCCTTATTTTTTCCC-/3InvdT/TATCCTGCATCAGTTCACCACCTGTTC-3′ (3InvdT: Inverted 2′ deoxythymidine)	IDT	Labstock: CBD360	Reverse primer to amplify DNA handle with forward primer CBD141 using lambda phage DNA as template for optical tweezers experiments (RNA pulling).
15	5′-pCAAAATGTCGAACACACTGAACCATAACATCCTCCCGGCTAACATCCTCTCTACAGATTGTCCGGCATTATACTCAT-3′	IDT	Labstock: CBD362	Template strand complementary to non-template strand CBD340 for bubble assembly.
16	5′-pGACATTTTGTCTTACCGCGTCTGAAAAAAGACGCTGGCCTGCCGTTTTTCTTCCCGTTGATCACCCATTCCCAGCCCCTCAATCGAGGGGCTTTTTTTTGCCCAGGCGTCAGGAGATAA-3′ (p: phosphate)	IDT	Labstock: CBD363	Annealed to complementary strand CBD364 or CBD602 and ligates to CBD342/360 bubble duplex.
17	5′-TTATCTCCTGACGCCTGGGCAAAAAAAAGCCCCTCGATTGAGGGGCTGGGAATGGGTGATCAACGGGAAGAAAAACGGCAGGCCAGCGTCTTTTTTCAGACGCGGTAAGA-3′	IDT	Labstock: CBD364	Annealed to complementary strand CBD363 and ligates to CBD342/360 bubble duplex.
18	5′-mUmGTCCGGCAATTCAGTTTAGATCTTTTGTATACCATTTTTATTTCCTTTCCCTATAGTGAGTCGTATTA-3′ (m: 2′-O methyl)	IDT	Labstock: CBD384	Annealed to CBD27 and is the transcription template to synthesize RNA (CBR27/384) for fidelity assay
19	5′-pTCGAGGTCGCCCCATCAAAAAAATATTCTCAACATAAAAAACTTTGTGTAATACTTGTAACGCTGAATGCCGCGGGGTGGAGCAGCCTGGTAGCTCGTCGGGCTCATAACCCGAAGGTCGTCGGTTCAAATCCGGCCCCCGCAACCACTGCA-3′	IDT	Labstock: CBD389	Annealed to CBD390 and the duplex introduced into pBSM to form pBSM-lpp-tRNAfMet for expressing tRNAfMet isoform 1.
20	5′-pGTGGTTGCGGGGGCCGGATTTGAACCGACGACCTTCGGGTTATGAGCCCGACGAGCTACCAGGCTGCTCCACCCCGCGGCATTCAGCGTTACAAGTATTACACAAAGTTTTTTATGTTGAGAATATTTTTTTGATGGGGCGACC-3′	IDT	Labstock: CBD390	Annealed to CBD389 and the duplex introduced into pBSM to form pBSM-lpp-tRNAfMet for expressing tRNAfMet isoform 1.
21	5′-ATGAGTATAATGCCGGACAATTCAACGCATAACCCTGA-3′	IDT	Labstock: CBD393	Non-template strand to assemble transcription bubble with complementary template strand CBD394 for bulk fidelity experiment.
22	5′-TCAGGGTTATGCGTTGAATTGTCCGGCATTATACTCAT-3′	IDT	Labstock: CBD394	Template strand to assemble transcription bubble with complementary non-template strand CBD393 for bulk fidelity experiment.
23	5′-ATGAGTATAATGCCGGACAATTCAACGCATAAGGATGAAAGTATATAAAAGATTAGA-3′	IDT	Labstock: CBD450	Non-template strand to assemble transcription bubble with complementary template strand CBD451 for fidelity experiment assayed by high-throughput sequencing.
24	5′-Biotin-TCTAATCTTTTATATACTTTCATCCTTATGCGTTGAATTGTCCGGCATTATACTCAT-3′	IDT	Labstock: CBD451	Template strand to assemble transcription bubble with complementary non-template strand CBD450 for fidelity experiment assayed by high-throughput sequencing.
25	5'-mAmCCCGCCGCATTCAGTTTAGTAGATCTTTTGTATACCATTTTTTACCTCCTTATTTTTTCCCTATAGTGAGTCGTATTA-3′ (m: 2′-O methyl)	IDT	Labstock: CBD479	Annealed to CBD27 forming the transcription template to synthesize RNA CBR27/479, which was splint ligated to CBR21 to form the final transcript CBR27/479-21 for bubble assembly in cryo-EM.
26	5′-CAAGCAGAAGACGGCATACGAG*A*T-3′ (*: phosphorothioate)	IDT	Labstock: CBD557	Reverse primer with phosphorothioate (*) modifications to amplify libraries for high-throughput sequencing. Use in conjunction with forward primer CBD559, CBD561, CBD563 or CBD565.
27	5′-CAAGCAGAAGACGGCATACGAGATTCAATCCGGTGACTGGAGTTCAGACGTGTGCTCTTCCGATCT-3′	IDT	Labstock: CBD558	Reverse primer with i7 index sequence to initiate reverse transcription of transcript. Use as a pair with CBD559 for the −coupling (pyrL) library.
28	5′-AATGATACGGCGACCACCGAGATCTACACACTGCGAAACACTCTTTCCCTACACGACGCTCTTCCGAT*C*T-3′ (*: phosphorothioate)	IDT	Labstock: CBD559	Forward primer with i5 index sequence and phosphorothioate (*) modifications to amplify library for high-throughput sequencing with reverse primer CBD557. Use as a pair with CBD558 for the −coupling (pyrL) library.
29	5′-CAAGCAGAAGACGGCATACGAGATCGCTACATGTGACTGGAGTTCAGACGTGTGCTCTTCCGATCT-3′	IDT	Labstock: CBD560	Reverse primer with i7 index sequence to initiate reverse transcription of transcript. Use as a pair with CBD561 for the +coupling (pyrL) library.
30	5′-AATGATACGGCGACCACCGAGATCTACACTAGTCTCGACACTCTTTCCCTACACGACGCTCTTCCGAT*C*T-3′ (*: phosphorothioate)	IDT	Labstock: CBD561	Forward primer with i5 index sequence and phosphorothioate (*) modifications to amplify library for high-throughput sequencing with reverse primer CBD557. Use as a pair with CBD560 for the +coupling (pyrL) library.
31	5′-CAAGCAGAAGACGGCATACGAGATGATCCACTGTGACTGGAGTTCAGACGTGTGCTCTTCCGATCT-3′	IDT	Labstock: CBD562	Reverse primer with i7 index sequence to initiate reverse transcription of transcript. Use as a pair with CBD564 for the −coupling (fidelity experiment) library.
32	5′-AATGATACGGCGACCACCGAGATCTACACTGAGCTGTACACTCTTTCCCTACACGACGCTCTTCCGAT*C*T-3′ (*: phosphorothioate)	IDT	Labstock: CBD563	Forward primer with i5 index sequence and phosphorothioate (*) modifications to amplify library for high-throughput sequencing with reverse primer CBD557. Use as a pair with CBD564 for the −coupling (fidelity experiment) library.
33	5′-CAAGCAGAAGACGGCATACGAGATATCCACGAGTGACTGGAGTTCAGACGTGTGCTCTTCCGATCT-3′	IDT	Labstock: CBD564	Reverse primer with i7 index sequence to initiate reverse transcription of transcript. Use as a pair with CBD565 for the +coupling (fidelity experiment) library.
34	5′-AATGATACGGCGACCACCGAGATCTACACAGTATGCCACACTCTTTCCCTACACGACGCTCTTCCGAT*C*T-3′ (*: phosphorothioate)	IDT	Labstock: CBD565	Forward primer with i5 index sequence and phosphorothioate (*) modifications to amplify library for high-throughput sequencing with reverse primer CBD557. Use as a pair with CBD564 for the +coupling (fidelity experiment) library.
35	5′-CTAACAAATGCAAAGTATAACGCCGGACAATTCAACGCATAACCCTGATGGTTCAGTGTGTTCGAATTCTAGTATTATGCT-3′	IDT	Labstock: CBD572	Non-template strand for the assembly of transcription elongation complex or the translation-transcription complex with complementary template strand CBD573 for cryo-EM.
36	5′-Desthiobiotin-AGCATAATACTAGAATTCGAACACACTGAACCATCAGGGTTATGCGTTGAATTGTCCGGCGTTATACTTTGCATTTGTTAG-3′	IDT	Labstock: CBD573	Template strand for the assembly of the transcription elongation complex or the translation-transcription complex with complementary non-template strand CBD572 for cryo-EM. A 5′ desthiobiotin allows tethering of the assembled complex to streptavidin coated magnetic beads and subsequent elution by biotin.
37	5′-CCGGCAATTCAGACCCGCCGCATT-3′	IDT	Labstock: CBD582	DNA splint for ligation of transcript CBD27/479 to CBR21 to form CBR27/479-21.
38	5′-Biotin-TTATCTCCTGACGCCTGGGCAAAAAAAAGCCCCTCGATTGAGGGGCTGGGAATGGGTGATCAACGGGAAGAAAAACGGCAGGCCAGCGTCTTTTTTCAGACGCGGTAAGA-3′	IDT	Labstock: CBD602	Annealed to complementary strand CBD363 and ligates to CBD342/360 bubble duplex. A 5′ biotin allows tethering of assembled complex to streptavidin coated magnetic beads.
39	5′-CCTACACGACGCTCTTCCGATCTNNNNNNNNNNNNNNCTACTAAACTGAATTGCCGGACA-3′ (N: random bases)	IDT	Labstock: CBD604	Unique molecular identifier (UMI) assigning primer with 14 random sequences. UMI was introduced during second strand synthesis.
40	5′-mAmAATTGTCCGGCAATTCAGACCCGCCGCATTCAGTTTAGTAGATCTTTTGTATACCATTTTTTACCTCCTTATTTTTTCCCTATAGTGAGTCGTATTA-3′ (m: 2′-O methyl)	IDT	Labstock: CBD605	Annealed to CBD27 forming transcription template to synthesize RNA (CBR27/605) with terminal rU-dG mismatch when paired to DNA template CBD613 for transcription restart experiment in optical tweezers.
41	5′-mGmAATTGTCCGGCAATTCAGACCCGCCGCATTCAGTTTAGTAGATCTTTTGTATACCATTTTTTACCTCCTTATTTTTTCCCTATAGTGAGTCGTATTA-3′ (m: 2′-O methyl)	IDT	Labstock: CBD606	Annealed to CBD27 forming transcription template to synthesize control RNA (CBR27/606) that has perfect complementarity to DNA template CBD613 for transcription restart experiment in optical tweezers.
42	5′-pAGATCGGAAGAGCACACGTGTGGGGTGTGATTTAGAddC-3′ (p: phosphate, ddC: dideoxycytidine)	IDT	Labstock: CBD610	An adaptor that was pre-adenylated and ligated to 3′ end of RNAs extracted from −coupling and +coupling reactions in the fidelity experiments. The adaptor carries a terminal dideoxy cytidine to eliminate concatemers during ligations. It also contains sequences complementary to reverse primers bearing i7 index sequences (CBD558, CBD560, CBD562 or CBD564).
43	5′-pCAGCCAACAACAACAACAACCTAACAAATGCAAAGTATAACGCCGGACAATTCAACGCATAACCCTGATGGTTCAGTGTGTTCGAATTCTAGTATTATGC-3′ (p: phosphate)	IDT	Labstock: CBD612	Non-template strand complementary to template strand CBD613 to assemble transcription bubble for transcription restart experiment in optical tweezers.
44	5′-GCATAATACTAGAATTCGAACACACTGAACCATCAGGGTTATGCGTTGAATTGTCCGGCGTTATACTTTGCATTTGTTAGGTTGTTGTTGTTGTTG-3′	IDT	Labstock: CBD613	Template strand complementary to non-template strand CBD612 to assemble transcription bubble for transcription restart experiment in optical tweezers.
45	5′-Cy5-GAATGGCGCAGACTGTAGCCGGGAGGATGTTATGGTTCAGTGTGTTCGACATTTTGTCTTAC-3′	IDT	Labstock: CBD626	Non-template DNA strand with 5′ Cy5 label for bubble assembly with CBR26 and complementary to template DNA strand CBD627 for downstream boundary mapping by ExoIII.
46	5′-GTAAGACAAAATGTCGAACACACTGAACCATAACATCCTCCCGGCTACAGTCTGCGCCA*T*T*C-3′ (*: phosphorothioate)	IDT	Labstock: CBD627	Template DNA strand for bubble assembly with CBR26 and complementary to non-template DNA strand CBD626 for downstream boundary mapping by ExoIII.
47	5′-GAATGGCGCAGACTGTAGCCGGGAGGATGTTATGGTTCAGTGTGTTCGACATTTTGTCT*T*A*C-3′ (*: phosphorothioate)	IDT	Labstock: CBD628	Non-template DNA strand for bubble assembly with CBR26 and complementary to template DNA strand CBD629 for upstream boundary mapping by ExoIII.
48	5′-Cy3-GTAAGACAAAATGTCGAACACACTGAACCATAACATCCTCCCGGCTACAGTCTGCGCCATTC-3′	IDT	Labstock: CBD629	Template DNA strand with 5′ Cy3 label for bubble assembly with CBR26 and complementary to non-template DNA strand CBD628 for upstream boundary mapping by ExoIII.
49	5′-mCmCTCTCGATTTCAGTTTAGTAGATCTTTTGTATACCATTTTTATTTCCTTTCCCTATAGTGAGTCGTATTA-3′ (m: 2′-O methyl)	IDT	Labstock: CBD630	Annealed to CBD27 forming the transcription template to synthesize RNA (CBR27/630) for bubble assembly for dinucleotide cleavage assay.
50	5’-CCTATAGGATACTTACAGCCATCGAGAGGGATCCGGCGAAAAGAG-3’	IDT	Labstock: CBD634	Non-template strand to assemble transcription bubble with complementary template strand CBD635 for dinucleotide cleavage assay.
51	5’-Biotin-CTCTTTTCGCCGGATCCCTCTCGATGGCTGTAAGTATCCTATAGG-3’	IDT	Labstock: CBD635	Template strand to assemble transcription bubble with complementary non-template strand CBD634 for dinucleotide cleavage assay.
RNA Oligonucleotides
S/N	Sequences	Source	Identifier	Descriptions
1	5′-pCUGAAUUGCCGGACAA*U*U*U-3′ (p: phosphate; *: phosphorothioate)	IDT	Labstock: CBR21	RNA splint ligated to transcript CBR27/479 to form, CBR27/479-21.
2	5′-FAM-CCUUUUUUGAGGAUGUU-3′ (FAM: Fluorescein)	IDT	Labstock: CBR26	Annealed to DNA template strand CBD627 (CBD629) in combination with non-template strand CBD626 (CBD628) for ExoIII border mapping.
3	5′-AUCGAGAGG-3′	IDT	Labstock: CBR32	Control RNA to assemble transcription bubble with DNA template strand CBD635 and non-template strand CBD636 to test for ribonucleotide misincorporation.
4	5′-GGGAAAAAAUAAGGAGGUAAAAAAUGGUAUACAAAAGAUCUACUAAACUGAAUUGCCGGACA-3′	Lab	Labstock: CBR27/152	RNA transcribed from template from CBD27/152.
5	5′-GGGAAAGGAAAUAAAAAUGGUAUACAAAAGAUCUAAACUGAAUUGCCGGACA-3′	Lab	Labstock: CBR27/384	RNA transcribed from template from CBD27/384.
6	5′-GGGAAAAAAUAAGGAGGUAAAAAAUGGUAUACAAAAGAUCUACUAAACUGAAUGCGGCGGGUCUGAAUUGCCGGACAA*U*U*U-3′ (*: phosphorothioate)	Lab	Labstock: CBR27/479-21	RNA transcribed from template from CBD27/479 and splint ligated to CBR21 using DNA splint CBD582.
7	5′-GGGAAAAAAUAAGGAGGUAAAAAAUGGUAUACAAAAGAUCUACUAAACUGAAUGCGGCGGGUCUGAAUUGCCGGACAAUUU-3′	Lab	Labstock: CBR27/605	RNA transcribed from template from CBD27/605.
8	5′-GGGAAAAAAUAAGGAGGUAAAAAAUGGUAUACAAAAGAUCUACUAAACUGAAUGCGGCGGGUCUGAAUUGCCGGACAAUUC-3′	Lab	Labstock: CBR27/606	RNA transcribed from template from CBD27/606.
9	5′-GGGAAAGGAAAUAAAAAUGGUAUACAAAAGAUCUACUAAACUGAAAUCGAGAGG-3′	Lab	Labstock: CBR27/30	RNA transcribed from template from CBD27/630.
pyrL DNA template for bulk experiment
S/N	Sequences	Source	Identifier	Descriptions
1	ATGAGTATAATGCCGGACAATCTGTAGAGAGGATGTTAGCCGGGAGGATGTTATGGTTCAGTGTGTTCGACATTTTGTCTTACCGCGTCTGAAAAAAGACGCTGGCCTGCCGTTTTTCTTCCCGTTGATCACCCATTCCCAGCCCCTCAATCGAGGGGCTTTTTTTTGCCCAGGCGTCAGGAGATAA	IDT	NA	Full length DNA template coding sequences after ligating CBD340/362 duplex with CBD363/364 duplex. Highlighted in red are the two Ts that are present in our modified pyrL template as opposed to a single T in the endogenous sequence.
